# Supplementary material for: Impact of an intervention program on drug adherence in patients with ulcerative colitis: Randomized clinical trial
Source: PLoS One. 2023 Dec 27;18(12):e0295832. doi: 10.1371/journal.pone.0295832 (PMC10752503; doi:10.1371/journal.pone.0295832)
Supplement: S4 File — (XLSX) [file pone.0295832.s004.xlsx]

## Sheet: Sheet1
Alpha numeric code	Allocation code	Type of allocation	Date of initial data collection (Visit 1)	Origin	Gender rated 0 or 1 for analysis	Age	Age rated "under 50 years" and "from 51 years up"	Ethnicity	Ethnicity classified as "black" and "non-black"	Number of children	Religion	Religon classified as "catholic" and "not catholic/withou religion"	Marital status	Marital status rated 0 or 1 for analysis	Schooling	Schooling rated 0 or 1 for analysis	Family income	Family income rated 0 or 1 for analysis	Visit 1 - classification according to TMGL "adherent" or "non-adherent"	Visit 1 - classification according to TMGL "low adherence", "moderate adherence" or "adherent"	Visit 1 - type of non-adherence classified in sequential mode (unintentional - both - intentional)	Visit 1 - Quality of life - Functional capacity (25 - 100)	Visit 1 - Quality of life - Physical aspects (0-100)	Visit 1 - Quality of life - Pain (0-100)	Visit 1 - Quality of life - General health status (0-100)	Visit 1 - Quality of life - Vitality (0-100)	Visit 1 - Quality of life - Social aspects (0-100)	Visit 1 - Quality of life - Emotional aspects (0-100)	Visit 1 - Quality of life - Mental health (0-100)	Visit 1 - Weight (kg)	Visit 1 - Height (metros)	Visit 1 - Body mass index	Visit 1 - Lichtiger Index - Final score (0-21)	Visit 1 - Lichtiger Index - classified as "remission", "mild/moderate activity" or "severe colitis"	Visit 1 - Lichtiger Index - classified as "remission" or "activity"	Total daily dose for mesalamine	In use of oral mesalamine?	Which treatment for UC?	Are you using 500mg sulfasalazine for UC?	What is the daily dose of sulfasalazine?	ATC code for sulfasalazine	Are you using 400mg mesalamine for UC?	What is the daily dose of oral mesalamine?	ATC code for mesalamine	Are you using 500mg mesalamine for UC?	What is the daily dose of oral mesalamine?	ATC code for mesalamine	Are you using 800mg mesalamine for UC?	What is the daily dose of oral mesalamine?
A207	ALOC001	CONTROL GROUP	15/08/2019	URBAN	FEMALE	60	51 YEARS OR MORE	BLACK	BLACK	2	OTHER	NO CATHOLIC / NO RELIGION	WIDOW(ER)	WITHOUT PARTNER	COMPLETE HIGHSCHOOL	COMPLETE HIGHSCHOOL OR MORE	MORE THAN 2 UNTIL 3 MINIMUM WAGES	MORE THAN 1 MINIMUM WAGE	NON ADHERENT	MODERATE ADHERENCE	BOTH	75	100	61	52	65	88	100	72	58	1.66	21.048	5	MILD TO MODERATE ACTIVITY	ACTIVITY	2400	YES	5ASA	NO	0	NSA	YES	2400	A07EC02	NO	0	NSA	NO	0
M18	ALOC002	INTERVENTION GROUP	15/08/2019	URBAN	FEMALE	46	50 YEARS OR LESS	YELLOW	NON BLACK	2	EVANGELIC	NO CATHOLIC / NO RELIGION	MARRIED	WITH PARTNER (MARRIED)	INCOMPLETE UNIVERSITY	COMPLETE HIGHSCHOOL OR MORE	MORE THAN 3 UNTIL 5 MINIMUM WAGES	MORE THAN 1 MINIMUM WAGE	NON ADHERENT	MODERATE ADHERENCE	NON INTENTIONAL	15	0	0	10	10	25	33.3	24	93	1.7	32.1799	12	SEVERE COLITIS	ACTIVITY	4800	YES	5ASA	NO	0	NSA	YES	4800	A07EC02	NO	0	NSA	NO	0
B10	ALOC003	CONTROL GROUP	20/08/2019	URBAN	MALE	29	50 YEARS OR LESS	BLACK	BLACK	0	EVANGELIC	NO CATHOLIC / NO RELIGION	SINGLE	WITHOUT PARTNER	COMPLETE UNIVERSITY	COMPLETE HIGHSCHOOL OR MORE	MORE THAN 1 UNTIL 2 MINIMUM WAGES	MORE THAN 1 MINIMUM WAGE	NON ADHERENT	MODERATE ADHERENCE	INTENTIONAL	55	100	51	47	60	75	33.3	80	67	1.69	23.4586	1	REMISSION	REMISSION	4000	YES	5ASA	NO	0	NSA	YES	4000	A07EC02	NO	0	NSA	NO	0
M282	ALOC005	INTERVENTION GROUP	22/08/2019	URBAN	FEMALE	62	51 YEARS OR MORE	WHITE	NON BLACK	3	CATHOLIC	CATHOLIC	MARRIED	WITH PARTNER (MARRIED)	INCOMPLETE PRIMARY SCHOOL	INCOMPLETE HIGHSCHOOL OR LESS	MORE THAN 1 UNTIL 2 MINIMUM WAGES	MORE THAN 1 MINIMUM WAGE	NON ADHERENT	MODERATE ADHERENCE	BOTH	35	0	32	25	50	37.5	33.3	60	49	1.53	20.9321	6	MILD TO MODERATE ACTIVITY	ACTIVITY	2000	YES	5ASA	NO	0	NSA	YES	2000	A07EC02	NO	0	NSA	NO	0
M268	ALOC006	INTERVENTION GROUP	22/08/2019	URBAN	FEMALE	49	50 YEARS OR LESS	BLACK	BLACK	1	CATHOLIC	CATHOLIC	SINGLE	WITHOUT PARTNER	COMPLETE HIGHSCHOOL	COMPLETE HIGHSCHOOL OR MORE	UNTIL 1 MINIMUM WAGE	NO INCOME OR UNTIL 1 MINIMUM WAGE	NON ADHERENT	LOW ADHERENCE	BOTH	100	100	72	47	50	62.5	0	56	49	1.5	21.7778	6	MILD TO MODERATE ACTIVITY	ACTIVITY	2400	YES	5ASA	NO	0	NSA	YES	2400	A07EC02	NO	0	NSA	NO	0
M289	ALOC007	CONTROL GROUP	22/08/2019	URBAN	MALE	50	50 YEARS OR LESS	MIXED RACE	NON BLACK	2	EVANGELIC	NO CATHOLIC / NO RELIGION	MARRIED	WITH PARTNER (MARRIED)	COMPLETE HIGHSCHOOL	COMPLETE HIGHSCHOOL OR MORE	UNTIL 1 MINIMUM WAGE	NO INCOME OR UNTIL 1 MINIMUM WAGE	NON ADHERENT	MODERATE ADHERENCE	BOTH	100	100	90	82	90	87.5	100	64	60	1.75	19.5918	3	REMISSION	REMISSION	4000	YES	5ASA	NO	0	NSA	NO	0	NSA	YES	4000	A07EC02	NO	0
A178	ALOC008	CONTROL GROUP	22/08/2019	URBAN	FEMALE	28	50 YEARS OR LESS	BLACK	BLACK	0	OTHER	NO CATHOLIC / NO RELIGION	SINGLE	WITHOUT PARTNER	COMPLETE UNIVERSITY	COMPLETE HIGHSCHOOL OR MORE	MORE THAN 2 UNTIL 3 MINIMUM WAGES	MORE THAN 1 MINIMUM WAGE	NON ADHERENT	LOW ADHERENCE	BOTH	100	75	90	47	65	100	100	68	65	1.64	24.1672	3	REMISSION	REMISSION	2400	YES	5ASA	NO	0	NSA	YES	2400	A07EC02	NO	0	NSA	NO	0
A802	ALOC009	INTERVENTION GROUP	22/08/2019	URBAN	FEMALE	38	50 YEARS OR LESS	BLACK	BLACK	1	CATHOLIC	CATHOLIC	MARRIED	WITH PARTNER (MARRIED)	COMPLETE HIGHSCHOOL	COMPLETE HIGHSCHOOL OR MORE	MORE THAN 3 UNTIL 5 MINIMUM WAGES	MORE THAN 1 MINIMUM WAGE	NON ADHERENT	MODERATE ADHERENCE	NON INTENTIONAL	80	0	51	67	10	25	0	24	85	1.64	31.6032	5	MILD TO MODERATE ACTIVITY	ACTIVITY	4000	YES	5ASA	NO	0	NSA	NO	0	NSA	NO	0	NSA	YES	4000
I182	ALOC010	CONTROL GROUP	22/08/2019	URBAN	FEMALE	28	50 YEARS OR LESS	MIXED RACE	NON BLACK	0	EVANGELIC	NO CATHOLIC / NO RELIGION	DIVORCED	WITHOUT PARTNER	COMPLETE HIGHSCHOOL	COMPLETE HIGHSCHOOL OR MORE	UNTIL 1 MINIMUM WAGE	NO INCOME OR UNTIL 1 MINIMUM WAGE	NON ADHERENT	MODERATE ADHERENCE	NON INTENTIONAL	25	0	22	20	25	37.5	0	24	54	1.55	22.4766	10	MILD TO MODERATE ACTIVITY	ACTIVITY	1200	YES	5ASA	NO	0	NSA	YES	1200	A07EC02	NO	0	NSA	NO	0
R307	ALOC011	INTERVENTION GROUP	22/08/2019	URBAN	FEMALE	26	50 YEARS OR LESS	NI	NI	1	EVANGELIC	NO CATHOLIC / NO RELIGION	MARRIED	WITH PARTNER (MARRIED)	COMPLETE HIGHSCHOOL	COMPLETE HIGHSCHOOL OR MORE	UNTIL 1 MINIMUM WAGE	NO INCOME OR UNTIL 1 MINIMUM WAGE	NON ADHERENT	MODERATE ADHERENCE	NON INTENTIONAL	100	100	100	62.5	60	100	100	92	72	1.75	23.5102	3	REMISSION	REMISSION	2400	YES	5ASA	NO	0	NSA	YES	2400	A07EC02	NO	0	NSA	NO	0
S96	ALOC012	INTERVENTION GROUP	26/08/2019	URBAN	FEMALE	57	51 YEARS OR MORE	MIXED RACE	NON BLACK	3	CATHOLIC	CATHOLIC	SINGLE	WITHOUT PARTNER	INCOMPLETE HIGHSCHOOL	INCOMPLETE HIGHSCHOOL OR LESS	NO INCOME	NO INCOME OR UNTIL 1 MINIMUM WAGE	NON ADHERENT	MODERATE ADHERENCE	BOTH	35	25	10	27	20	62.5	66.66	56	93	1.75	30.3673	9	MILD TO MODERATE ACTIVITY	ACTIVITY	4000	YES	5ASA	NO	0	NSA	NO	0	NSA	YES	4000	A07EC02	NO	0
I38	ALOC013	CONTROL GROUP	26/08/2019	URBAN	FEMALE	71	51 YEARS OR MORE	MIXED RACE	NON BLACK	4	CATHOLIC	CATHOLIC	WIDOW(ER)	WITHOUT PARTNER	COMPLETE HIGHSCHOOL	COMPLETE HIGHSCHOOL OR MORE	MORE THAN 1 UNTIL 2 MINIMUM WAGES	MORE THAN 1 MINIMUM WAGE	NON ADHERENT	MODERATE ADHERENCE	NON INTENTIONAL	85	25	51	62	65	50	100	72	63	1.58	25.2363	5	MILD TO MODERATE ACTIVITY	ACTIVITY	0	NO	5ASA	YES	4500	A07EC01	NO	0	NSA	NO	0	NSA	NO	0
G52	ALOC014	INTERVENTION GROUP	04/09/2019	URBAN	FEMALE	51	51 YEARS OR MORE	MIXED RACE	NON BLACK	1	EVANGELIC	NO CATHOLIC / NO RELIGION	MARRIED	WITH PARTNER (MARRIED)	COMPLETE HIGHSCHOOL	COMPLETE HIGHSCHOOL OR MORE	MORE THAN 1 UNTIL 2 MINIMUM WAGES	MORE THAN 1 MINIMUM WAGE	NON ADHERENT	MODERATE ADHERENCE	NON INTENTIONAL	100	100	51	77.5	50	100	100	72	75	1.62	28.578	2	REMISSION	REMISSION	0	NO	5ASA	YES	2000	A07EC01	NO	0	NSA	NO	0	NSA	NO	0
M415	ALOC015	CONTROL GROUP	05/09/2019	COUNTRYSIDE	MALE	34	50 YEARS OR LESS	BLACK	BLACK	1	EVANGELIC	NO CATHOLIC / NO RELIGION	MARRIED	WITH PARTNER (MARRIED)	COMPLETE HIGHSCHOOL	COMPLETE HIGHSCHOOL OR MORE	MORE THAN 1 UNTIL 2 MINIMUM WAGES	MORE THAN 1 MINIMUM WAGE	NON ADHERENT	MODERATE ADHERENCE	NON INTENTIONAL	100	100	62	87	75	100	100	76	67.6	1.83	20.1857	4	REMISSION	REMISSION	0	NO	5ASA	YES	4500	A07EC01	NO	0	NSA	NO	0	NSA	NO	0
N85	ALOC016	CONTROL GROUP	09/09/2019	URBAN	FEMALE	40	50 YEARS OR LESS	MIXED RACE	NON BLACK	3	EVANGELIC	NO CATHOLIC / NO RELIGION	SINGLE	WITHOUT PARTNER	INCOMPLETE PRIMARY SCHOOL	INCOMPLETE HIGHSCHOOL OR LESS	NO INCOME	NO INCOME OR UNTIL 1 MINIMUM WAGE	NON ADHERENT	MODERATE ADHERENCE	NON INTENTIONAL	70	100	51	47	55	87.5	100	40	54	1.65	19.8347	5	MILD TO MODERATE ACTIVITY	ACTIVITY	0	NO	5ASA	YES	2000	A07EC01	NO	0	NSA	NO	0	NSA	NO	0
A512	ALOC017	CONTROL GROUP	12/09/2019	URBAN	MALE	70	51 YEARS OR MORE	BLACK	BLACK	10	CATHOLIC	CATHOLIC	MARRIED	WITH PARTNER (MARRIED)	INCOMPLETE HIGHSCHOOL	INCOMPLETE HIGHSCHOOL OR LESS	UNTIL 1 MINIMUM WAGE	NO INCOME OR UNTIL 1 MINIMUM WAGE	NON ADHERENT	MODERATE ADHERENCE	INTENTIONAL	85	75	61	52	65	62.5	100	96	67	1.65	24.6097	10	MILD TO MODERATE ACTIVITY	ACTIVITY	4000	YES	5ASA	NO	0	NSA	YES	4000	A07EC02	NO	0	NSA	NO	0
V148	ALOC018	CONTROL GROUP	12/09/2019	COUNTRYSIDE	FEMALE	34	50 YEARS OR LESS	WHITE	NON BLACK	1	SPIRITUALIST	NO CATHOLIC / NO RELIGION	MARRIED	WITH PARTNER (MARRIED)	COMPLETE UNIVERSITY	COMPLETE HIGHSCHOOL OR MORE	MORE THAN 3 UNTIL 5 MINIMUM WAGES	MORE THAN 1 MINIMUM WAGE	NON ADHERENT	MODERATE ADHERENCE	INTENTIONAL	90	100	61	87	45	75	100	48	57	1.53	24.3496	5	MILD TO MODERATE ACTIVITY	ACTIVITY	4000	YES	5ASA	NO	0	NSA	NO	0	NSA	YES	4000	A07EC02	NO	0
M548	ALOC019	INTERVENTION GROUP	12/09/2019	URBAN	FEMALE	58	51 YEARS OR MORE	WHITE	NON BLACK	4	EVANGELIC	NO CATHOLIC / NO RELIGION	MARRIED	WITH PARTNER (MARRIED)	INCOMPLETE PRIMARY SCHOOL	INCOMPLETE HIGHSCHOOL OR LESS	MORE THAN 1 UNTIL 2 MINIMUM WAGES	MORE THAN 1 MINIMUM WAGE	NON ADHERENT	MODERATE ADHERENCE	NON INTENTIONAL	75	0	62	42	50	62.5	0	40	67.5	1.54	28.4618	5	MILD TO MODERATE ACTIVITY	ACTIVITY	3200	YES	5ASA	NO	0	NSA	YES	3200	A07EC02	NO	0	NSA	NO	0
J887	ALOC020	CONTROL GROUP	16/09/2019	URBAN	FEMALE	45	50 YEARS OR LESS	MIXED RACE	NON BLACK	3	NO RELIGION	NO CATHOLIC / NO RELIGION	SINGLE	WITHOUT PARTNER	INCOMPLETE PRIMARY SCHOOL	INCOMPLETE HIGHSCHOOL OR LESS	UNTIL 1 MINIMUM WAGE	NO INCOME OR UNTIL 1 MINIMUM WAGE	NON ADHERENT	MODERATE ADHERENCE	NON INTENTIONAL	50	0	22	40	20	25	0	28	96	1.65	35.2617	6	MILD TO MODERATE ACTIVITY	ACTIVITY	0	NO	5ASA	YES	4000	A07EC01	NO	0	NSA	NO	0	NSA	NO	0
T15	ALOC021	CONTROL GROUP	16/09/2019	URBAN	FEMALE	58	51 YEARS OR MORE	MIXED RACE	NON BLACK	2	CATHOLIC	CATHOLIC	MARRIED	WITH PARTNER (MARRIED)	INCOMPLETE PRIMARY SCHOOL	INCOMPLETE HIGHSCHOOL OR LESS	UNTIL 1 MINIMUM WAGE	NO INCOME OR UNTIL 1 MINIMUM WAGE	NON ADHERENT	MODERATE ADHERENCE	INTENTIONAL	90	75	90	72	60	87.5	100	76	53	1.62	20.1951	1	REMISSION	REMISSION	4800	YES	5ASA	NO	0	NSA	YES	4800	A07EC02	NO	0	NSA	NO	0
N161	ALOC022	CONTROL GROUP	06/09/2019	URBAN	FEMALE	52	51 YEARS OR MORE	BLACK	BLACK	3	EVANGELIC	NO CATHOLIC / NO RELIGION	MARRIED	WITH PARTNER (MARRIED)	INCOMPLETE PRIMARY SCHOOL	INCOMPLETE HIGHSCHOOL OR LESS	UNTIL 1 MINIMUM WAGE	NO INCOME OR UNTIL 1 MINIMUM WAGE	NON ADHERENT	MODERATE ADHERENCE	NON INTENTIONAL	75	75	72	57	80	100	33.3	60	60	1.65	22.0386	4	REMISSION	REMISSION	3000	YES	5ASA	NO	0	NSA	NO	0	NSA	YES	3000	A07EC02	NO	0
J220	ALOC023	INTERVENTION GROUP	16/09/2019	URBAN	MALE	49	50 YEARS OR LESS	BLACK	BLACK	2	CATHOLIC	CATHOLIC	MARRIED	WITH PARTNER (MARRIED)	COMPLETE PRIMARY SCHOOL	INCOMPLETE HIGHSCHOOL OR LESS	UNTIL 1 MINIMUM WAGE	NO INCOME OR UNTIL 1 MINIMUM WAGE	NON ADHERENT	MODERATE ADHERENCE	NON INTENTIONAL	100	50	51	55	55	100	66.6	92	74	1.69	25.9095	6	MILD TO MODERATE ACTIVITY	ACTIVITY	4500	YES	5ASA	NO	0	NSA	NO	0	NSA	YES	4500	A07EC02	NO	0
M1092	ALOC024	INTERVENTION GROUP	17/09/2019	COUNTRYSIDE	FEMALE	61	51 YEARS OR MORE	MIXED RACE	NON BLACK	1	EVANGELIC	NO CATHOLIC / NO RELIGION	DIVORCED	WITHOUT PARTNER	INCOMPLETE HIGHSCHOOL	INCOMPLETE HIGHSCHOOL OR LESS	UNTIL 1 MINIMUM WAGE	NO INCOME OR UNTIL 1 MINIMUM WAGE	NON ADHERENT	MODERATE ADHERENCE	NON INTENTIONAL	15	0	12	35	30	25	33.3	48	65	1.72	21.9713	9	MILD TO MODERATE ACTIVITY	ACTIVITY	4800	YES	5ASA	NO	0	NSA	YES	4800	A07EC02	NO	0	NSA	NO	0
L422	ALOC025	INTERVENTION GROUP	19/09/2019	URBAN	MALE	56	51 YEARS OR MORE	BLACK	BLACK	3	CATHOLIC	CATHOLIC	MARRIED	WITH PARTNER (MARRIED)	INCOMPLETE PRIMARY SCHOOL	INCOMPLETE HIGHSCHOOL OR LESS	UNTIL 1 MINIMUM WAGE	NO INCOME OR UNTIL 1 MINIMUM WAGE	NON ADHERENT	MODERATE ADHERENCE	INTENTIONAL	100	0	82	85	65	50	100	92	86	1.69	30.111	5	MILD TO MODERATE ACTIVITY	ACTIVITY	0	NO	5ASA	NO	0	NSA	NO	0	NSA	NO	0	NSA	NO	0
A172	ALOC026	CONTROL GROUP	09/09/2019	URBAN	FEMALE	43	50 YEARS OR LESS	MIXED RACE	NON BLACK	3	EVANGELIC	NO CATHOLIC / NO RELIGION	SINGLE	WITHOUT PARTNER	COMPLETE HIGHSCHOOL	COMPLETE HIGHSCHOOL OR MORE	UNTIL 1 MINIMUM WAGE	NO INCOME OR UNTIL 1 MINIMUM WAGE	NON ADHERENT	MODERATE ADHERENCE	NON INTENTIONAL	30	0	22	32	45	62.5	33.3	68	59	1.55	24.5578	17	SEVERE COLITIS	ACTIVITY	0	NO	5ASA	NO	0	NSA	NO	0	NSA	NO	0	NSA	NO	0
A472	ALOC027	INTERVENTION GROUP	19/09/2019	URBAN	MALE	62	51 YEARS OR MORE	MIXED RACE	NON BLACK	3	CATHOLIC	CATHOLIC	SINGLE	WITHOUT PARTNER	INCOMPLETE PRIMARY SCHOOL	INCOMPLETE HIGHSCHOOL OR LESS	MORE THAN 1 UNTIL 2 MINIMUM WAGES	MORE THAN 1 MINIMUM WAGE	NON ADHERENT	MODERATE ADHERENCE	NON INTENTIONAL	100	75	31	82	60	75	66.6	100	62	1.62	23.6244	1	REMISSION	REMISSION	1600	YES	5ASA	NO	0	NSA	YES	1600	A07EC02	NO	0	NSA	NO	0
E597	ALOC028	CONTROL GROUP	20/09/2018	URBAN	FEMALE	42	50 YEARS OR LESS	BLACK	BLACK	1	CATHOLIC	CATHOLIC	SINGLE	WITHOUT PARTNER	INCOMPLETE PRIMARY SCHOOL	INCOMPLETE HIGHSCHOOL OR LESS	UNTIL 1 MINIMUM WAGE	NO INCOME OR UNTIL 1 MINIMUM WAGE	NON ADHERENT	MODERATE ADHERENCE	NON INTENTIONAL	75	50	41	62	30	50	0	12	65	1.41	32.6945	9	MILD TO MODERATE ACTIVITY	ACTIVITY	4800	YES	5ASA	NO	0	NSA	YES	4800	A07EC02	NO	0	NSA	NO	0
J360	ALOC029	INTERVENTION GROUP	20/09/2019	URBAN	FEMALE	71	51 YEARS OR MORE	MIXED RACE	NON BLACK	7	CATHOLIC	CATHOLIC	WIDOW(ER)	WITHOUT PARTNER	INCOMPLETE PRIMARY SCHOOL	INCOMPLETE HIGHSCHOOL OR LESS	MORE THAN 1 UNTIL 2 MINIMUM WAGES	MORE THAN 1 MINIMUM WAGE	NON ADHERENT	MODERATE ADHERENCE	NON INTENTIONAL	95	100	51	57	70	75	100	84	42	1.65	15.427	4	REMISSION	REMISSION	2000	YES	5ASA	NO	0	NSA	YES	2000	A07EC02	NO	0	NSA	NO	0
J321	ALOC030	INTERVENTION GROUP	20/09/2019	URBAN	FEMALE	51	51 YEARS OR MORE	BLACK	BLACK	3	CATHOLIC	CATHOLIC	SINGLE	WITHOUT PARTNER	INCOMPLETE PRIMARY SCHOOL	INCOMPLETE HIGHSCHOOL OR LESS	UNTIL 1 MINIMUM WAGE	NO INCOME OR UNTIL 1 MINIMUM WAGE	NON ADHERENT	MODERATE ADHERENCE	NON INTENTIONAL	65	100	31	67	70	75	66.6	80	72	1.65	26.4463	7	MILD TO MODERATE ACTIVITY	ACTIVITY	0	NO	5ASA	YES	4000	A07EC01	NO	0	NSA	NO	0	NSA	NO	0
L73	ALOC031	INTERVENTION GROUP	26/09/2019	URBAN	MALE	21	50 YEARS OR LESS	MIXED RACE	NON BLACK	0	EVANGELIC	NO CATHOLIC / NO RELIGION	SINGLE	WITHOUT PARTNER	INCOMPLETE UNIVERSITY	COMPLETE HIGHSCHOOL OR MORE	MORE THAN 1 UNTIL 2 MINIMUM WAGES	MORE THAN 1 MINIMUM WAGE	NON ADHERENT	LOW ADHERENCE	INTENTIONAL	75	25	41	22	50	75	33.3	64	50	1.92	13.5634	3	REMISSION	REMISSION	0	NO	AZATHIOPRINE	YES	3000	A07EC01	NO	0	NSA	NO	0	NSA	NO	0
R486	ALOC032	CONTROL GROUP	26/09/2019	URBAN	MALE	47	50 YEARS OR LESS	MIXED RACE	NON BLACK	6	OTHER	NO CATHOLIC / NO RELIGION	MARRIED	WITH PARTNER (MARRIED)	INCOMPLETE HIGHSCHOOL	INCOMPLETE HIGHSCHOOL OR LESS	MORE THAN 2 UNTIL 3 MINIMUM WAGES	MORE THAN 1 MINIMUM WAGE	NON ADHERENT	MODERATE ADHERENCE	INTENTIONAL	80	25	32	42	35	50	33.3	48	115	1.8	35.4938	7	MILD TO MODERATE ACTIVITY	ACTIVITY	3600	YES	5ASA	NO	0	NSA	YES	3600	A07EC02	NO	0	NSA	NO	0
Z02	ALOC033	CONTROL GROUP	26/09/2019	COUNTRYSIDE	FEMALE	57	51 YEARS OR MORE	BLACK	BLACK	0	EVANGELIC	NO CATHOLIC / NO RELIGION	MARRIED	WITH PARTNER (MARRIED)	COMPLETE HIGHSCHOOL	COMPLETE HIGHSCHOOL OR MORE	MORE THAN 1 UNTIL 2 MINIMUM WAGES	MORE THAN 1 MINIMUM WAGE	NON ADHERENT	MODERATE ADHERENCE	INTENTIONAL	40	50	62	37	35	63	0	36	102	1.56	41.9132	3	REMISSION	REMISSION	0	NO	5ASA	YES	3500	A07EC01	NO	0	NSA	NO	0	NSA	NO	0
M388	ALOC034	CONTROL GROUP	01/10/2019	URBAN	FEMALE	46	50 YEARS OR LESS	BLACK	BLACK	1	OTHER	NO CATHOLIC / NO RELIGION	MARRIED	WITH PARTNER (MARRIED)	COMPLETE HIGHSCHOOL	COMPLETE HIGHSCHOOL OR MORE	MORE THAN 2 UNTIL 3 MINIMUM WAGES	MORE THAN 1 MINIMUM WAGE	NON ADHERENT	MODERATE ADHERENCE	NON INTENTIONAL	100	100	84	82	85	100	100	92	66	1.68	23.3844	1	REMISSION	REMISSION	4500	YES	5ASA	NO	0	NSA	YES	4500	A07EC02	NO	0	NSA	NO	0
I104	ALOC035	INTERVENTION GROUP	02/10/2019	URBAN	FEMALE	45	50 YEARS OR LESS	BLACK	BLACK	0	NO RELIGION	NO CATHOLIC / NO RELIGION	MARRIED	WITH PARTNER (MARRIED)	COMPLETE UNIVERSITY	COMPLETE HIGHSCHOOL OR MORE	MORE THAN 5 UNTIL 10 MINIMUM WAGES	MORE THAN 1 MINIMUM WAGE	NON ADHERENT	MODERATE ADHERENCE	NON INTENTIONAL	90	50	72	32	50	75	0	48	61	1.6	23.8281	4	REMISSION	REMISSION	4500	YES	5ASA	NO	0	NSA	NO	0	NSA	YES	4500	A07EC02	NO	0
M523	ALOC036	INTERVENTION GROUP	03/10/2019	URBAN	FEMALE	58	51 YEARS OR MORE	BLACK	BLACK	1	SPIRITUALIST	NO CATHOLIC / NO RELIGION	SINGLE	WITHOUT PARTNER	COMPLETE PRIMARY SCHOOL	INCOMPLETE HIGHSCHOOL OR LESS	UNTIL 1 MINIMUM WAGE	NO INCOME OR UNTIL 1 MINIMUM WAGE	NON ADHERENT	MODERATE ADHERENCE	NON INTENTIONAL	90	25	61	42	70	63	0	76	82	1.6	32.0312	2	REMISSION	REMISSION	2400	YES	5ASA	NO	0	NSA	YES	2400	A07EC02	NO	0	NSA	NO	0
M130	ALOC037	INTERVENTION GROUP	07/10/2019	URBAN	FEMALE	45	50 YEARS OR LESS	BLACK	BLACK	1	CATHOLIC	CATHOLIC	SINGLE	WITHOUT PARTNER	COMPLETE HIGHSCHOOL	COMPLETE HIGHSCHOOL OR MORE	NO INCOME	NO INCOME OR UNTIL 1 MINIMUM WAGE	NON ADHERENT	MODERATE ADHERENCE	NON INTENTIONAL	55	50	62	42	45	25	33.3	60	63	1.5	28	6	MILD TO MODERATE ACTIVITY	ACTIVITY	0	NO	5ASA	NO	0	NSA	NO	0	NSA	NO	0	NSA	NO	0
L38	ALOC038	INTERVENTION GROUP	10/10/2019	URBAN	FEMALE	48	50 YEARS OR LESS	BLACK	BLACK	1	OTHER	NO CATHOLIC / NO RELIGION	MARRIED	WITH PARTNER (MARRIED)	COMPLETE UNIVERSITY	COMPLETE HIGHSCHOOL OR MORE	MORE THAN 5 UNTIL 10 MINIMUM WAGES	MORE THAN 1 MINIMUM WAGE	NON ADHERENT	MODERATE ADHERENCE	NON INTENTIONAL	85	100	51	77	35	100	100	68	75	1.57	30.4272	2	REMISSION	REMISSION	0	NO	5ASA	NO	0	NSA	NO	0	NSA	NO	0	NSA	NO	0
F189	ALOC039	CONTROL GROUP	11/10/2019	URBAN	FEMALE	73	51 YEARS OR MORE	MIXED RACE	NON BLACK	2	CATHOLIC	CATHOLIC	WIDOW(ER)	WITHOUT PARTNER	COMPLETE HIGHSCHOOL	COMPLETE HIGHSCHOOL OR MORE	UNTIL 1 MINIMUM WAGE	NO INCOME OR UNTIL 1 MINIMUM WAGE	NON ADHERENT	MODERATE ADHERENCE	BOTH	45	50	61	82	70	100	100	96	57	1.55	23.7253	3	REMISSION	REMISSION	2000	YES	5ASA	NO	0	NSA	NO	0	NSA	YES	2000	A07EC02	NO	0
N171	ALOC040	CONTROL GROUP	14/10/2019	URBAN	MALE	57	51 YEARS OR MORE	BLACK	BLACK	3	NO RELIGION	NO CATHOLIC / NO RELIGION	MARRIED	WITH PARTNER (MARRIED)	COMPLETE HIGHSCHOOL	COMPLETE HIGHSCHOOL OR MORE	UNTIL 1 MINIMUM WAGE	NO INCOME OR UNTIL 1 MINIMUM WAGE	NON ADHERENT	MODERATE ADHERENCE	INTENTIONAL	90	75	72	57	80	100	100	72	78	1.68	27.6361	1	REMISSION	REMISSION	3600	YES	5ASA	NO	0	NSA	YES	3600	A07EC02	NO	0	NSA	NO	0
E14	ALOC041	CONTROL GROUP	16/10/2019	URBAN	FEMALE	64	51 YEARS OR MORE	MIXED RACE	NON BLACK	3	CATHOLIC	CATHOLIC	SINGLE	WITHOUT PARTNER	INCOMPLETE PRIMARY SCHOOL	INCOMPLETE HIGHSCHOOL OR LESS	UNTIL 1 MINIMUM WAGE	NO INCOME OR UNTIL 1 MINIMUM WAGE	NON ADHERENT	MODERATE ADHERENCE	INTENTIONAL	55	50	22	60	75	65	33.3	88	77	1.7	26.6436	4	REMISSION	REMISSION	3200	YES	5ASA	NO	0	NSA	NO	0	NSA	NO	0	NSA	YES	3200
C147	ALOC042	CONTROL GROUP	16/10/2019	COUNTRYSIDE	MALE	46	50 YEARS OR LESS	MIXED RACE	NON BLACK	2	CATHOLIC	CATHOLIC	MARRIED	WITH PARTNER (MARRIED)	COMPLETE HIGHSCHOOL	COMPLETE HIGHSCHOOL OR MORE	MORE THAN 2 UNTIL 3 MINIMUM WAGES	MORE THAN 1 MINIMUM WAGE	NON ADHERENT	MODERATE ADHERENCE	NON INTENTIONAL	95	25	90	77	75	87.5	100	76	58	1.55	24.1415	2	REMISSION	REMISSION	4400	YES	5ASA	NO	0	NSA	YES	4400	A07EC02	NO	0	NSA	NO	0
M95	ALOC043	CONTROL GROUP	16/10/2019	URBAN	FEMALE	43	50 YEARS OR LESS	MIXED RACE	NON BLACK	2	CATHOLIC	CATHOLIC	SINGLE	WITHOUT PARTNER	COMPLETE HIGHSCHOOL	COMPLETE HIGHSCHOOL OR MORE	UNTIL 1 MINIMUM WAGE	NO INCOME OR UNTIL 1 MINIMUM WAGE	NON ADHERENT	MODERATE ADHERENCE	BOTH	85	25	41	57	60	87.5	100	56	56	1.58	22.4323	5	MILD TO MODERATE ACTIVITY	ACTIVITY	3200	YES	5ASA	NO	0	NSA	YES	3200	A07EC02	NO	0	NSA	NO	0
E84	ALOC044	INTERVENTION GROUP	16/10/2019	URBAN	MALE	58	51 YEARS OR MORE	BLACK	BLACK	1	NO RELIGION	NO CATHOLIC / NO RELIGION	DIVORCED	WITHOUT PARTNER	COMPLETE HIGHSCHOOL	COMPLETE HIGHSCHOOL OR MORE	MORE THAN 1 UNTIL 2 MINIMUM WAGES	MORE THAN 1 MINIMUM WAGE	NON ADHERENT	MODERATE ADHERENCE	BOTH	75	75	62	47	65	87.5	66.6	56	62	1.68	21.9671	6	MILD TO MODERATE ACTIVITY	ACTIVITY	0	NO	5ASA	YES	3500	A07EC01	NO	0	NSA	NO	0	NSA	NO	0
V46	ALOC045	INTERVENTION GROUP	17/10/2019	URBAN	FEMALE	56	51 YEARS OR MORE	MIXED RACE	NON BLACK	3	CATHOLIC	CATHOLIC	SINGLE	WITHOUT PARTNER	COMPLETE PRIMARY SCHOOL	INCOMPLETE HIGHSCHOOL OR LESS	MORE THAN 1 UNTIL 2 MINIMUM WAGES	MORE THAN 1 MINIMUM WAGE	NON ADHERENT	LOW ADHERENCE	BOTH	75	25	42	57	85	87.5	66.6	60	63	1.42	31.2438	6	MILD TO MODERATE ACTIVITY	ACTIVITY	0	NO	5ASA	YES	2000	A07EC01	NO	0	NSA	NO	0	NSA	NO	0
A323	ALOC046	CONTROL GROUP	17/10/2019	URBAN	FEMALE	20	50 YEARS OR LESS	MIXED RACE	NON BLACK	1	EVANGELIC	NO CATHOLIC / NO RELIGION	SINGLE	WITHOUT PARTNER	INCOMPLETE HIGHSCHOOL	INCOMPLETE HIGHSCHOOL OR LESS	UNTIL 1 MINIMUM WAGE	NO INCOME OR UNTIL 1 MINIMUM WAGE	NON ADHERENT	MODERATE ADHERENCE	NON INTENTIONAL	85	100	90	20	30	50	100	28	43	1.58	17.2248	14	SEVERE COLITIS	ACTIVITY	4000	YES	5ASA+AZATHIOPRINE	NO	0	NSA	NO	0	NSA	YES	4000	A07EC02	NO	0
J153	ALOC047	INTERVENTION GROUP	21/10/2019	URBAN	MALE	43	50 YEARS OR LESS	WHITE	NON BLACK	0	CATHOLIC	CATHOLIC	SINGLE	WITHOUT PARTNER	INCOMPLETE PRIMARY SCHOOL	INCOMPLETE HIGHSCHOOL OR LESS	MORE THAN 2 UNTIL 3 MINIMUM WAGES	MORE THAN 1 MINIMUM WAGE	NON ADHERENT	MODERATE ADHERENCE	NON INTENTIONAL	40	75	31	52	70	100	100	64	93	1.77	29.685	5	MILD TO MODERATE ACTIVITY	ACTIVITY	0	NO	5ASA	NO	0	NSA	NO	0	NSA	NO	0	NSA	NO	0
H14	ALOC048	CONTROL GROUP	23/10/2019	COUNTRYSIDE	FEMALE	51	51 YEARS OR MORE	MIXED RACE	NON BLACK	5	EVANGELIC	NO CATHOLIC / NO RELIGION	DIVORCED	WITHOUT PARTNER	INCOMPLETE HIGHSCHOOL	INCOMPLETE HIGHSCHOOL OR LESS	UNTIL 1 MINIMUM WAGE	NO INCOME OR UNTIL 1 MINIMUM WAGE	NON ADHERENT	LOW ADHERENCE	BOTH	40	0	0	0	0	25	66.6	16	63	1.6	24.6094	11	SEVERE COLITIS	ACTIVITY	0	NO	5ASA	NO	0	NSA	NO	0	NSA	NO	0	NSA	NO	0
L123	ALOC049	CONTROL GROUP	20/10/2019	URBAN	FEMALE	47	50 YEARS OR LESS	INDIGENOUS	NON BLACK	2	CATHOLIC	CATHOLIC	MARRIED	WITH PARTNER (MARRIED)	COMPLETE PRIMARY SCHOOL	INCOMPLETE HIGHSCHOOL OR LESS	MORE THAN 1 UNTIL 2 MINIMUM WAGES	MORE THAN 1 MINIMUM WAGE	NON ADHERENT	MODERATE ADHERENCE	NON INTENTIONAL	35	100	61	57	90	87.5	100	84	54	1.6	21.0938	5	MILD TO MODERATE ACTIVITY	ACTIVITY	3200	YES	5ASA	NO	0	NSA	YES	3200	A07EC02	NO	0	NSA	NO	0
L171	ALOC050	INTERVENTION GROUP	24/10/2019	URBAN	FEMALE	46	50 YEARS OR LESS	BLACK	BLACK	4	CATHOLIC	CATHOLIC	SINGLE	WITHOUT PARTNER	INCOMPLETE HIGHSCHOOL	INCOMPLETE HIGHSCHOOL OR LESS	UNTIL 1 MINIMUM WAGE	NO INCOME OR UNTIL 1 MINIMUM WAGE	NON ADHERENT	MODERATE ADHERENCE	NON INTENTIONAL	75	0	74	52	30	50	0	56	106	1.6	41.4062	5	MILD TO MODERATE ACTIVITY	ACTIVITY	0	NO	AZATHIOPRINE	NO	0	NSA	NO	0	NSA	NO	0	NSA	NO	0
E183	ALOC051	CONTROL GROUP	25/10/2019	URBAN	MALE	40	50 YEARS OR LESS	BLACK	BLACK	0	EVANGELIC	NO CATHOLIC / NO RELIGION	MARRIED	WITH PARTNER (MARRIED)	COMPLETE UNIVERSITY	COMPLETE HIGHSCHOOL OR MORE	MORE THAN 2 UNTIL 3 MINIMUM WAGES	MORE THAN 1 MINIMUM WAGE	NON ADHERENT	MODERATE ADHERENCE	INTENTIONAL	100	100	90	92	45	62.5	100	64	55	1.6	21.4844	7	MILD TO MODERATE ACTIVITY	ACTIVITY	1500	YES	5ASA	NO	0	NSA	NO	0	NSA	YES	1500	A07EC02	NO	0
E85	ALOC052	CONTROL GROUP	04/11/2019	URBAN	FEMALE	62	51 YEARS OR MORE	MIXED RACE	NON BLACK	1	NSA	NSA	MARRIED	WITH PARTNER (MARRIED)	COMPLETE HIGHSCHOOL	COMPLETE HIGHSCHOOL OR MORE	MORE THAN 1 UNTIL 2 MINIMUM WAGES	MORE THAN 1 MINIMUM WAGE	NON ADHERENT	MODERATE ADHERENCE	NON INTENTIONAL	30	0	58	25	25	38	0	56	66	1.55	27.4714	9	MILD TO MODERATE ACTIVITY	ACTIVITY	2000	YES	5ASA	NO	0	NSA	YES	2000	A07EC02	NO	0	NSA	NO	0
L140	ALOC053	CONTROL GROUP	18/11/2019	URBAN	FEMALE	37	50 YEARS OR LESS	MIXED RACE	NON BLACK	2	CATHOLIC	CATHOLIC	MARRIED	WITH PARTNER (MARRIED)	COMPLETE HIGHSCHOOL	COMPLETE HIGHSCHOOL OR MORE	NO INCOME	NO INCOME OR UNTIL 1 MINIMUM WAGE	NON ADHERENT	MODERATE ADHERENCE	NON INTENTIONAL	75	75	58	30	50	100	100	28	56	1.5	24.8889	13	SEVERE COLITIS	ACTIVITY	4500	YES	5ASA	NO	0	NSA	NO	0	NSA	YES	4500	A07EC02	NO	0
R274	ALOC054	CONTROL GROUP	18/11/2019	URBAN	MALE	41	50 YEARS OR LESS	BLACK	BLACK	1	CATHOLIC	CATHOLIC	MARRIED	WITH PARTNER (MARRIED)	COMPLETE HIGHSCHOOL	COMPLETE HIGHSCHOOL OR MORE	MORE THAN 2 UNTIL 3 MINIMUM WAGES	MORE THAN 1 MINIMUM WAGE	NON ADHERENT	MODERATE ADHERENCE	NON INTENTIONAL	65	75	58	70	65	62.5	100	60	60	1.7	20.7612	6	MILD TO MODERATE ACTIVITY	ACTIVITY	2000	YES	5ASA	NO	0	NSA	YES	2000	A07EC02	NO	0	NSA	NO	0
D226	ALOC055	CONTROL GROUP	18/11/2019	URBAN	FEMALE	54	51 YEARS OR MORE	BLACK	BLACK	1	CATHOLIC	CATHOLIC	SINGLE	WITHOUT PARTNER	COMPLETE HIGHSCHOOL	COMPLETE HIGHSCHOOL OR MORE	MORE THAN 2 UNTIL 3 MINIMUM WAGES	MORE THAN 1 MINIMUM WAGE	NON ADHERENT	MODERATE ADHERENCE	INTENTIONAL	40	25	58	75	60	75	100	52	69	1.67	24.7409	6	MILD TO MODERATE ACTIVITY	ACTIVITY	0	NO	5ASA	NO	0	NSA	NO	0	NSA	NO	0	NSA	NO	0
J905	ALOC056	INTERVENTION GROUP	18/11/2019	URBAN	FEMALE	41	50 YEARS OR LESS	BLACK	BLACK	0	EVANGELIC	NO CATHOLIC / NO RELIGION	DIVORCED	WITHOUT PARTNER	COMPLETE HIGHSCHOOL	COMPLETE HIGHSCHOOL OR MORE	UNTIL 1 MINIMUM WAGE	NO INCOME OR UNTIL 1 MINIMUM WAGE	NON ADHERENT	MODERATE ADHERENCE	NON INTENTIONAL	100	100	100	60	55	100	67	64	62	1.53	26.4855	5	MILD TO MODERATE ACTIVITY	ACTIVITY	0	NO	5ASA	YES	3000	A07EC01	NO	0	NSA	NO	0	NSA	NO	0
O29	ALOC057	CONTROL GROUP	25/11/2019	URBAN	MALE	42	50 YEARS OR LESS	BLACK	BLACK	2	CATHOLIC	CATHOLIC	DIVORCED	WITHOUT PARTNER	INCOMPLETE HIGHSCHOOL	INCOMPLETE HIGHSCHOOL OR LESS	MORE THAN 1 UNTIL 2 MINIMUM WAGES	MORE THAN 1 MINIMUM WAGE	NON ADHERENT	MODERATE ADHERENCE	NON INTENTIONAL	100	100	90	92	90	100	100	92	89	1.75	29.0612	3	REMISSION	REMISSION	4800	YES	5ASA	NO	0	NSA	NO	0	NSA	NO	0	NSA	YES	4800
M430	ALOC058	INTERVENTION GROUP	25/11/2019	URBAN	FEMALE	36	50 YEARS OR LESS	BLACK	BLACK	2	SPIRITUALIST	NO CATHOLIC / NO RELIGION	MARRIED	WITH PARTNER (MARRIED)	INCOMPLETE UNIVERSITY	COMPLETE HIGHSCHOOL OR MORE	MORE THAN 1 UNTIL 2 MINIMUM WAGES	MORE THAN 1 MINIMUM WAGE	NON ADHERENT	MODERATE ADHERENCE	NON INTENTIONAL	55	25	72	62	15	75	33	36	80	1.7	27.6817	4	REMISSION	REMISSION	3000	YES	5ASA	NO	0	NSA	NO	0	NSA	YES	3000	A07EC02	NO	0
A457	ALOC059	INTERVENTION GROUP	27/11/2019	URBAN	FEMALE	46	50 YEARS OR LESS	BLACK	BLACK	2	EVANGELIC	NO CATHOLIC / NO RELIGION	MARRIED	WITH PARTNER (MARRIED)	INCOMPLETE PRIMARY SCHOOL	INCOMPLETE HIGHSCHOOL OR LESS	MORE THAN 1 UNTIL 2 MINIMUM WAGES	MORE THAN 1 MINIMUM WAGE	NON ADHERENT	MODERATE ADHERENCE	NON INTENTIONAL	25	25	22	87	85	38	100	92	70	1.6	27.3438	7	MILD TO MODERATE ACTIVITY	ACTIVITY	0	NO	5ASA	NO	0	NSA	NO	0	NSA	NO	0	NSA	NO	0
M435	ALOC060	INTERVENTION GROUP	27/11/2019	URBAN	FEMALE	38	50 YEARS OR LESS	BLACK	BLACK	2	EVANGELIC	NO CATHOLIC / NO RELIGION	MARRIED	WITH PARTNER (MARRIED)	INCOMPLETE HIGHSCHOOL	INCOMPLETE HIGHSCHOOL OR LESS	UNTIL 1 MINIMUM WAGE	NO INCOME OR UNTIL 1 MINIMUM WAGE	NON ADHERENT	MODERATE ADHERENCE	NON INTENTIONAL	35	0	80	40	35	50	67	44	55	1.55	22.8928	8	MILD TO MODERATE ACTIVITY	ACTIVITY	0	NO	5ASA+AZATHIOPRINE	NO	0	NSA	NO	0	NSA	NO	0	NSA	NO	0
J172	ALOC061	CONTROL GROUP	05/12/2019	URBAN	MALE	33	50 YEARS OR LESS	BLACK	BLACK	1	CATHOLIC	CATHOLIC	SINGLE	WITHOUT PARTNER	INCOMPLETE UNIVERSITY	COMPLETE HIGHSCHOOL OR MORE	UNTIL 1 MINIMUM WAGE	NO INCOME OR UNTIL 1 MINIMUM WAGE	NON ADHERENT	LOW ADHERENCE	BOTH	100	25	42	45	65	62.5	100	68	83	1.62	31.6263	7	MILD TO MODERATE ACTIVITY	ACTIVITY	0	NO	5ASA	YES	2000	A07EC01	NO	0	NSA	NO	0	NSA	NO	0
V127	ALOC062	INTERVENTION GROUP	10/12/2019	URBAN	MALE	69	51 YEARS OR MORE	MIXED RACE	NON BLACK	2	CATHOLIC	CATHOLIC	WIDOW(ER)	WITHOUT PARTNER	COMPLETE HIGHSCHOOL	COMPLETE HIGHSCHOOL OR MORE	UNTIL 1 MINIMUM WAGE	NO INCOME OR UNTIL 1 MINIMUM WAGE	NON ADHERENT	MODERATE ADHERENCE	NON INTENTIONAL	95	50	90	80	70	75	0	28	83	1.7	28.7197	4	REMISSION	REMISSION	2400	YES	5ASA	NO	0	NSA	YES	2400	A07EC02	NO	0	NSA	NO	0
A177	ALOC063	INTERVENTION GROUP	10/12/2019	URBAN	FEMALE	60	51 YEARS OR MORE	BLACK	BLACK	2	SPIRITUALIST	NO CATHOLIC / NO RELIGION	DIVORCED	WITHOUT PARTNER	COMPLETE HIGHSCHOOL	COMPLETE HIGHSCHOOL OR MORE	UNTIL 1 MINIMUM WAGE	NO INCOME OR UNTIL 1 MINIMUM WAGE	NON ADHERENT	LOW ADHERENCE	BOTH	25	0	22	40	25	0	67	48	67	1.63	25.2174	8	MILD TO MODERATE ACTIVITY	ACTIVITY	2400	YES	5ASA	NO	0	NSA	YES	2400	A07EC02	NO	0	NSA	NO	0
H40	ALOC064	INTERVENTION GROUP	09/01/2020	URBAN	FEMALE	55	51 YEARS OR MORE	BLACK	BLACK	0	EVANGELIC	NO CATHOLIC / NO RELIGION	MARRIED	WITH PARTNER (MARRIED)	COMPLETE UNIVERSITY	COMPLETE HIGHSCHOOL OR MORE	MORE THAN 2 UNTIL 3 MINIMUM WAGES	MORE THAN 1 MINIMUM WAGE	NON ADHERENT	MODERATE ADHERENCE	BOTH	80	75	100	52	55	100	100	96	64	1.56	26.2985	2	REMISSION	REMISSION	0	NO	5ASA	YES	2000	A07EC01	NO	0	NSA	NO	0	NSA	NO	0
T79	ALOC065	CONTROL GROUP	10/01/2020	URBAN	MALE	35	50 YEARS OR LESS	WHITE	NON BLACK	1	EVANGELIC	NO CATHOLIC / NO RELIGION	MARRIED	WITH PARTNER (MARRIED)	COMPLETE HIGHSCHOOL	COMPLETE HIGHSCHOOL OR MORE	MORE THAN 1 UNTIL 2 MINIMUM WAGES	MORE THAN 1 MINIMUM WAGE	NON ADHERENT	LOW ADHERENCE	BOTH	100	50	100	47	65	88	0	68	72	1.75	23.5102	4	REMISSION	REMISSION	3000	YES	5ASA	NO	0	NSA	NO	0	NSA	YES	3000	A07EC02	NO	0
M111	ALOC066	INTERVENTION GROUP	15/01/2020	URBAN	FEMALE	64	51 YEARS OR MORE	MIXED RACE	NON BLACK	2	CATHOLIC	CATHOLIC	MARRIED	WITH PARTNER (MARRIED)	COMPLETE HIGHSCHOOL	COMPLETE HIGHSCHOOL OR MORE	MORE THAN 1 UNTIL 2 MINIMUM WAGES	MORE THAN 1 MINIMUM WAGE	NON ADHERENT	MODERATE ADHERENCE	NON INTENTIONAL	85	100	51	40	50	50	0	40	56	1.46	26.2713	6	MILD TO MODERATE ACTIVITY	ACTIVITY	2400	YES	5ASA	NO	0	NSA	YES	2400	A07EC02	NO	0	NSA	NO	0
A881	ALOC067	INTERVENTION GROUP	15/01/2020	URBAN	FEMALE	32	50 YEARS OR LESS	MIXED RACE	NON BLACK	0	EVANGELIC	NO CATHOLIC / NO RELIGION	SINGLE	WITHOUT PARTNER	COMPLETE HIGHSCHOOL	COMPLETE HIGHSCHOOL OR MORE	MORE THAN 1 UNTIL 2 MINIMUM WAGES	MORE THAN 1 MINIMUM WAGE	NON ADHERENT	MODERATE ADHERENCE	NON INTENTIONAL	95	100	61	47	85	75	67	88	48	1.67	17.2111	7	MILD TO MODERATE ACTIVITY	ACTIVITY	4800	YES	5ASA	NO	0	NSA	YES	4800	A07EC02	NO	0	NSA	NO	0
L150	ALOC068	INTERVENTION GROUP	15/01/2020	URBAN	MALE	65	51 YEARS OR MORE	BLACK	BLACK	2	NO RELIGION	NO CATHOLIC / NO RELIGION	SINGLE	WITHOUT PARTNER	INCOMPLETE UNIVERSITY	COMPLETE HIGHSCHOOL OR MORE	MORE THAN 5 UNTIL 10 MINIMUM WAGES	MORE THAN 1 MINIMUM WAGE	NON ADHERENT	MODERATE ADHERENCE	NON INTENTIONAL	100	50	51	27	65	100	100	76	68.8	1.68	24.3764	2	REMISSION	REMISSION	4800	YES	5ASA	NO	0	NSA	YES	4800	A07EC02	NO	0	NSA	NO	0
B19	ALOC069	INTERVENTION GROUP	17/01/2020	URBAN	MALE	60	51 YEARS OR MORE	BLACK	BLACK	1	EVANGELIC	NO CATHOLIC / NO RELIGION	MARRIED	WITH PARTNER (MARRIED)	INCOMPLETE PRIMARY SCHOOL	INCOMPLETE HIGHSCHOOL OR LESS	UNTIL 1 MINIMUM WAGE	NO INCOME OR UNTIL 1 MINIMUM WAGE	NON ADHERENT	MODERATE ADHERENCE	NON INTENTIONAL	60	0	0	50	25	25	0	60	82	1.75	26.7755	4	REMISSION	REMISSION	2400	YES	5ASA	NO	0	NSA	YES	2400	A07EC02	NO	0	NSA	NO	0
M158	ALOC070	INTERVENTION GROUP	11/04/2020	URBAN	FEMALE	53	51 YEARS OR MORE	BLACK	BLACK	5	EVANGELIC	NO CATHOLIC / NO RELIGION	MARRIED	WITH PARTNER (MARRIED)	COMPLETE PRIMARY SCHOOL	INCOMPLETE HIGHSCHOOL OR LESS	UNTIL 1 MINIMUM WAGE	NO INCOME OR UNTIL 1 MINIMUM WAGE	NON ADHERENT	MODERATE ADHERENCE	NON INTENTIONAL	70	0	22	55	40	100	33	96	55	1.64	20.4491	6	MILD TO MODERATE ACTIVITY	ACTIVITY	1800	YES	5ASA	NO	0	NSA	YES	1800	A07EC02	NO	0	NSA	NO	0
A440	ALOC071	CONTROL GROUP	21/01/2020	URBAN	FEMALE	44	50 YEARS OR LESS	WHITE	NON BLACK	0	EVANGELIC	NO CATHOLIC / NO RELIGION	MARRIED	WITH PARTNER (MARRIED)	COMPLETE HIGHSCHOOL	COMPLETE HIGHSCHOOL OR MORE	MORE THAN 1 UNTIL 2 MINIMUM WAGES	MORE THAN 1 MINIMUM WAGE	NON ADHERENT	LOW ADHERENCE	BOTH	15	0	31	20	20	25	33	28	67	1.7	23.1834	8	MILD TO MODERATE ACTIVITY	ACTIVITY	0	NO	AZATHIOPRINE	NO	0	NSA	NO	0	NSA	NO	0	NSA	NO	0
J366	ALOC072	INTERVENTION GROUP	23/01/2020	URBAN	FEMALE	31	50 YEARS OR LESS	BLACK	BLACK	3	NO RELIGION	NO CATHOLIC / NO RELIGION	MARRIED	WITH PARTNER (MARRIED)	COMPLETE HIGHSCHOOL	COMPLETE HIGHSCHOOL OR MORE	MORE THAN 2 UNTIL 3 MINIMUM WAGES	MORE THAN 1 MINIMUM WAGE	NON ADHERENT	MODERATE ADHERENCE	NON INTENTIONAL	100	75	72	32	30	75	67	52	52	1.63	19.5717	5	MILD TO MODERATE ACTIVITY	ACTIVITY	0	NO	5ASA	NO	0	NSA	NO	0	NSA	NO	0	NSA	NO	0
J174	ALOC073	INTERVENTION GROUP	23/01/2020	COUNTRYSIDE	FEMALE	56	51 YEARS OR MORE	BLACK	BLACK	3	CATHOLIC	CATHOLIC	MARRIED	WITH PARTNER (MARRIED)	INCOMPLETE PRIMARY SCHOOL	INCOMPLETE HIGHSCHOOL OR LESS	UNTIL 1 MINIMUM WAGE	NO INCOME OR UNTIL 1 MINIMUM WAGE	NON ADHERENT	LOW ADHERENCE	BOTH	100	75	22	92	75	63	33	84	76	1.61	29.3199	3	REMISSION	REMISSION	0	NO	5ASA	YES	4500	A07EC01	NO	0	NSA	NO	0	NSA	NO	0
A314	ALOC074	CONTROL GROUP	23/01/2020	URBAN	FEMALE	52	51 YEARS OR MORE	WHITE	NON BLACK	2	EVANGELIC	NO CATHOLIC / NO RELIGION	SINGLE	WITHOUT PARTNER	COMPLETE HIGHSCHOOL	COMPLETE HIGHSCHOOL OR MORE	UNTIL 1 MINIMUM WAGE	NO INCOME OR UNTIL 1 MINIMUM WAGE	NON ADHERENT	LOW ADHERENCE	BOTH	85	50	61	92	65	63	33	80	75.9	1.65	27.8788	5	MILD TO MODERATE ACTIVITY	ACTIVITY	0	NO	5ASA	YES	3000	A07EC01	NO	0	NSA	NO	0	NSA	NO	0
P30	ALOC075	INTERVENTION GROUP	24/01/2020	URBAN	FEMALE	27	50 YEARS OR LESS	BLACK	BLACK	0	CATHOLIC	CATHOLIC	SINGLE	WITHOUT PARTNER	INCOMPLETE UNIVERSITY	COMPLETE HIGHSCHOOL OR MORE	UNTIL 1 MINIMUM WAGE	NO INCOME OR UNTIL 1 MINIMUM WAGE	NON ADHERENT	LOW ADHERENCE	BOTH	95	100	61	57	60	100	100	64	80	1.65	29.3848	2	REMISSION	REMISSION	0	NO	5ASA	YES	2000	A07EC01	NO	0	NSA	NO	0	NSA	NO	0
I33	ALOC076	CONTROL GROUP	06/02/2020	URBAN	FEMALE	52	51 YEARS OR MORE	MIXED RACE	NON BLACK	2	CATHOLIC	CATHOLIC	DIVORCED	WITHOUT PARTNER	INCOMPLETE HIGHSCHOOL	INCOMPLETE HIGHSCHOOL OR LESS	UNTIL 1 MINIMUM WAGE	NO INCOME OR UNTIL 1 MINIMUM WAGE	NON ADHERENT	MODERATE ADHERENCE	INTENTIONAL	75	75	41	42	65	100	100	92	80	1.57	32.4557	4	REMISSION	REMISSION	4000	YES	5ASA	NO	0	NSA	YES	4000	A07EC02	NO	0	NSA	NO	0
A176	ALOC077	INTERVENTION GROUP	06/02/2020	URBAN	FEMALE	61	51 YEARS OR MORE	YELLOW	NON BLACK	3	OTHER	NO CATHOLIC / NO RELIGION	MARRIED	WITH PARTNER (MARRIED)	COMPLETE HIGHSCHOOL	COMPLETE HIGHSCHOOL OR MORE	MORE THAN 1 UNTIL 2 MINIMUM WAGES	MORE THAN 1 MINIMUM WAGE	NON ADHERENT	LOW ADHERENCE	BOTH	100	100	84	85	95	100	100	56	56	1.5	24.8889	1	REMISSION	REMISSION	0	NO	5ASA	YES	2000	A07EC01	NO	0	NSA	NO	0	NSA	NO	0
T33	ALOC078	INTERVENTION GROUP	06/02/2020	URBAN	FEMALE	46	50 YEARS OR LESS	MIXED RACE	NON BLACK	2	CATHOLIC	CATHOLIC	MARRIED	WITH PARTNER (MARRIED)	INCOMPLETE PRIMARY SCHOOL	INCOMPLETE HIGHSCHOOL OR LESS	UNTIL 1 MINIMUM WAGE	NO INCOME OR UNTIL 1 MINIMUM WAGE	NON ADHERENT	MODERATE ADHERENCE	INTENTIONAL	45	0	51	30	10	50	0	12	72	1.62	27.4348	10	MILD TO MODERATE ACTIVITY	ACTIVITY	0	NO	5ASA	YES	2000	A07EC01	NO	0	NSA	NO	0	NSA	NO	0
G110	ALOC079	CONTROL GROUP	10/02/2020	COUNTRYSIDE	MALE	52	51 YEARS OR MORE	WHITE	NON BLACK	2	CATHOLIC	CATHOLIC	DIVORCED	WITHOUT PARTNER	INCOMPLETE PRIMARY SCHOOL	INCOMPLETE HIGHSCHOOL OR LESS	UNTIL 1 MINIMUM WAGE	NO INCOME OR UNTIL 1 MINIMUM WAGE	NON ADHERENT	MODERATE ADHERENCE	NON INTENTIONAL	40	0	31	52	25	75	0	52	61	1.55	25.3902	13	SEVERE COLITIS	ACTIVITY	0	NO	5ASA	NO	0	NSA	NO	0	NSA	NO	0	NSA	NO	0
R623	ALOC080	CONTROL GROUP	13/02/2020	URBAN	FEMALE	37	50 YEARS OR LESS	BLACK	BLACK	1	CATHOLIC	CATHOLIC	SINGLE	WITHOUT PARTNER	INCOMPLETE UNIVERSITY	COMPLETE HIGHSCHOOL OR MORE	UNTIL 1 MINIMUM WAGE	NO INCOME OR UNTIL 1 MINIMUM WAGE	NON ADHERENT	MODERATE ADHERENCE	NON INTENTIONAL	100	25	32	67	80	75	100	64	56	1.6	21.875	4	REMISSION	REMISSION	4800	YES	5ASA	NO	0	NSA	YES	4800	A07EC02	NO	0	NSA	NO	0
J161	ALOC081	INTERVENTION GROUP	06/02/2020	URBAN	FEMALE	54	51 YEARS OR MORE	YELLOW	NON BLACK	1	EVANGELIC	NO CATHOLIC / NO RELIGION	SINGLE	WITHOUT PARTNER	COMPLETE PRIMARY SCHOOL	INCOMPLETE HIGHSCHOOL OR LESS	UNTIL 1 MINIMUM WAGE	NO INCOME OR UNTIL 1 MINIMUM WAGE	NON ADHERENT	MODERATE ADHERENCE	NON INTENTIONAL	30	0	12	0	5	0	0	32	82	1.5	36.4444	8	MILD TO MODERATE ACTIVITY	ACTIVITY	4000	YES	5ASA	NO	0	NSA	YES	4000	A07EC02	NO	0	NSA	NO	0
S312	ALOC082	INTERVENTION GROUP	02/03/2020	URBAN	FEMALE	46	50 YEARS OR LESS	MIXED RACE	NON BLACK	2	EVANGELIC	NO CATHOLIC / NO RELIGION	MARRIED	WITH PARTNER (MARRIED)	COMPLETE HIGHSCHOOL	COMPLETE HIGHSCHOOL OR MORE	MORE THAN 1 UNTIL 2 MINIMUM WAGES	MORE THAN 1 MINIMUM WAGE	NON ADHERENT	MODERATE ADHERENCE	NON INTENTIONAL	50	100	51	72	20	100	100	48	86	1.7	29.7578	5	MILD TO MODERATE ACTIVITY	ACTIVITY	1600	YES	5ASA	NO	0	NSA	YES	1600	A07EC02	NO	0	NSA	NO	0
P41	ALOC083	INTERVENTION GROUP	03/03/2020	URBAN	FEMALE	19	50 YEARS OR LESS	MIXED RACE	NON BLACK	0	EVANGELIC	NO CATHOLIC / NO RELIGION	SINGLE	WITHOUT PARTNER	INCOMPLETE HIGHSCHOOL	INCOMPLETE HIGHSCHOOL OR LESS	UNTIL 1 MINIMUM WAGE	NO INCOME OR UNTIL 1 MINIMUM WAGE	NON ADHERENT	MODERATE ADHERENCE	NON INTENTIONAL	95	100	100	62	35	25	0	32	72	1.69	25.2092	4	REMISSION	REMISSION	3000	YES	5ASA+AZATHIOPRINE	NO	0	NSA	NO	0	NSA	YES	3000	A07EC02	NO	0
L151	ALOC084	CONTROL GROUP	05/03/2020	URBAN	MALE	55	51 YEARS OR MORE	MIXED RACE	NON BLACK	4	EVANGELIC	NO CATHOLIC / NO RELIGION	MARRIED	WITH PARTNER (MARRIED)	INCOMPLETE PRIMARY SCHOOL	INCOMPLETE HIGHSCHOOL OR LESS	NO INCOME	NO INCOME OR UNTIL 1 MINIMUM WAGE	NON ADHERENT	MODERATE ADHERENCE	BOTH	20	0	10	25	20	25	0	56	82	1.7	28.3737	7	MILD TO MODERATE ACTIVITY	ACTIVITY	0	NO	5ASA	YES	6000	A07EC01	NO	0	NSA	NO	0	NSA	NO	0
J904	ALOC085	CONTROL GROUP	09/03/2020	URBAN	MALE	38	50 YEARS OR LESS	BLACK	BLACK	0	NO RELIGION	NO CATHOLIC / NO RELIGION	MARRIED	WITH PARTNER (MARRIED)	COMPLETE HIGHSCHOOL	COMPLETE HIGHSCHOOL OR MORE	MORE THAN 2 UNTIL 3 MINIMUM WAGES	MORE THAN 1 MINIMUM WAGE	NON ADHERENT	MODERATE ADHERENCE	INTENTIONAL	100	75	71	30	25	63	100	64	55	1.7	19.0311	11	SEVERE COLITIS	ACTIVITY	3000	YES	5ASA	NO	0	NSA	NO	0	NSA	YES	3000	A07EC02	NO	0
P55	ALOC086	CONTROL GROUP	11/03/2020	URBAN	FEMALE	29	50 YEARS OR LESS	MIXED RACE	NON BLACK	2	NO RELIGION	NO CATHOLIC / NO RELIGION	SINGLE	WITHOUT PARTNER	COMPLETE HIGHSCHOOL	COMPLETE HIGHSCHOOL OR MORE	UNTIL 1 MINIMUM WAGE	NO INCOME OR UNTIL 1 MINIMUM WAGE	NON ADHERENT	MODERATE ADHERENCE	INTENTIONAL	70	25	51	52	50	88	33	40	83	1.62	31.6263	6	MILD TO MODERATE ACTIVITY	ACTIVITY	4500	YES	5ASA	NO	0	NSA	NO	0	NSA	YES	4500	A07EC02	NO	0
C397	ALOC087	CONTROL GROUP	15/06/2020	URBAN	MALE	42	50 YEARS OR LESS	MIXED RACE	NON BLACK	3	CATHOLIC	CATHOLIC	MARRIED	WITH PARTNER (MARRIED)	COMPLETE HIGHSCHOOL	COMPLETE HIGHSCHOOL OR MORE	UNTIL 1 MINIMUM WAGE	NO INCOME OR UNTIL 1 MINIMUM WAGE	NON ADHERENT	MODERATE ADHERENCE	NON INTENTIONAL	85	100	80	82	70	75	100	100	90	1.78	28.41	1	REMISSION	REMISSION	0	NO	5ASA	YES	4500	A07EC01	NO	0	NSA	NO	0	NSA	NO	0
A1067	ALOC089	CONTROL GROUP	07/08/2020	COUNTRYSIDE	FEMALE	39	50 YEARS OR LESS	BLACK	BLACK	2	CATHOLIC	CATHOLIC	SINGLE	WITHOUT PARTNER	COMPLETE PRIMARY SCHOOL	INCOMPLETE HIGHSCHOOL OR LESS	UNTIL 1 MINIMUM WAGE	NO INCOME OR UNTIL 1 MINIMUM WAGE	NON ADHERENT	MODERATE ADHERENCE	NON INTENTIONAL	100	100	100	57	80	63	33	40	65	1.67	23.3	0	REMISSION	REMISSION	4000	YES	5ASA	NO	0	NSA	YES	4000	A07EC02	NO	0	NSA	NO	0
E208	ALOC090	INTERVENTION GROUP	07/08/2020	COUNTRYSIDE	FEMALE	45	50 YEARS OR LESS	WHITE	NON BLACK	3	EVANGELIC	NO CATHOLIC / NO RELIGION	DIVORCED	WITHOUT PARTNER	COMPLETE HIGHSCHOOL	INCOMPLETE HIGHSCHOOL OR LESS	UNTIL 1 MINIMUM WAGE	NO INCOME OR UNTIL 1 MINIMUM WAGE	NON ADHERENT	MODERATE ADHERENCE	NON INTENTIONAL	80	100	62	62	70	88	100	68	47	1.59	18.59	5	MILD TO MODERATE ACTIVITY	ACTIVITY	0	NO	5ASA	YES	1500	A07EC01	NO	0	NSA	NO	0	NSA	NO	0
R608	ALOC091	CONTROL GROUP	18/08/2020	URBAN	FEMALE	35	50 YEARS OR LESS	MIXED RACE	NON BLACK	1	CATHOLIC	CATHOLIC	SINGLE	WITHOUT PARTNER	COMPLETE HIGHSCHOOL	COMPLETE HIGHSCHOOL OR MORE	UNTIL 1 MINIMUM WAGE	NO INCOME OR UNTIL 1 MINIMUM WAGE	NON ADHERENT	MODERATE ADHERENCE	NON INTENTIONAL	50	50	62	47	35	50	67	60	72	1.68	25.51	6	MILD TO MODERATE ACTIVITY	ACTIVITY	0	NO	5ASA	YES	4500	A07EC01	NO	0	NSA	NO	0	NSA	NO	0
U2	ALOC092	INTERVENTION GROUP	18/08/2020	URBAN	MALE	40	50 YEARS OR LESS	BLACK	BLACK	2	EVANGELIC	NO CATHOLIC / NO RELIGION	MARRIED	WITH PARTNER (MARRIED)	COMPLETE HIGHSCHOOL	INCOMPLETE HIGHSCHOOL OR LESS	UNTIL 1 MINIMUM WAGE	NO INCOME OR UNTIL 1 MINIMUM WAGE	NON ADHERENT	MODERATE ADHERENCE	NON INTENTIONAL	70	25	62	92	70	75	33	52	62	1.64	23.05	6	MILD TO MODERATE ACTIVITY	ACTIVITY	4000	YES	5ASA	NO	0	NSA	YES	4000	A07EC02	NO	0	NSA	NO	0
E598	ALOC093	CONTROL GROUP	19/08/2020	URBAN	FEMALE	40	50 YEARS OR LESS	BLACK	BLACK	1	EVANGELIC	NO CATHOLIC / NO RELIGION	SINGLE	WITHOUT PARTNER	COMPLETE HIGHSCHOOL	COMPLETE HIGHSCHOOL OR MORE	UNTIL 1 MINIMUM WAGE	NO INCOME OR UNTIL 1 MINIMUM WAGE	NON ADHERENT	MODERATE ADHERENCE	INTENTIONAL	90	75	51	52	40	63	33	76	62	1.6	24.21	7	MILD TO MODERATE ACTIVITY	ACTIVITY	0	NO	5ASA	YES	2000	A07EC01	NO	0	NSA	NO	0	NSA	NO	0
A152	ALOC095	INTERVENTION GROUP	10/09/2020	URBAN	FEMALE	35	50 YEARS OR LESS	MIXED RACE	NON BLACK	0	CATHOLIC	CATHOLIC	SINGLE	WITHOUT PARTNER	COMPLETE UNIVERSITY	COMPLETE HIGHSCHOOL OR MORE	MORE THAN 1 UNTIL 2 MINIMUM WAGES	MORE THAN 1 MINIMUM WAGE	NON ADHERENT	MODERATE ADHERENCE	NON INTENTIONAL	100	100	60	82	55	50	0	60	63	1.61	22.05	3	REMISSION	REMISSION	2000	YES	5ASA	NO	0	NSA	YES	2000	A07EC02	NO	0	NSA	NO	0
L57	ALOC108	INTERVENTION GROUP	19/08/2020	URBAN	FEMALE	35	50 YEARS OR LESS	MIXED RACE	NON BLACK	1	NO RELIGION	NO CATHOLIC / NO RELIGION	DIVORCED	WITHOUT PARTNER	INCOMPLETE UNIVERSITY	COMPLETE HIGHSCHOOL OR MORE	UNTIL 1 MINIMUM WAGE	NO INCOME OR UNTIL 1 MINIMUM WAGE	NON ADHERENT	MODERATE ADHERENCE	NON INTENTIONAL	40	0	31	57	55	50	33	76	72	1.62	27.43	4	REMISSION	REMISSION	0	NO	5ASA	YES	4000	A07EC01	NO	0	NSA	NO	0	NSA	NO	0
[truncated: 91 more columns]
